# Supplementary material for: MoO3 Nanobelts Synthesized from Recycled Industrial Powder and Applied as Electrodes for Energy Storage Applications
Source: Nanomaterials (Basel). 2025 Sep 8;15(17):1380. doi: 10.3390/nano15171380 (PMC12430176; doi:10.3390/nano15171380)
Supplement: Supplementary file 1 [file nanomaterials-15-01380-s001.zip]

Archive with 1 entries (1 files):
- nanomaterials-3762791-supplementary.pdf
